# Supplementary material for: Genomic Analysis of a Novel Phage Infecting the Turkey Pathogen Escherichia coli APEC O78 and Its Endolysin Activity
Source: Viruses. 2021 May 31;13(6):1034. doi: 10.3390/v13061034 (PMC8229158; doi:10.3390/v13061034)
Supplement: Supplementary file 1 [file viruses-13-01034-s001.zip]

Archive with 1 entries (1 files):
- viruses-1140211-supplementary.pdf
